# Supplementary material for: A Bioluminescent Biosensor for Quantifying the Interaction of SARS-CoV-2 and Its Receptor ACE2 in Cells and In Vitro
Source: Viruses. 2021 Jun 2;13(6):1055. doi: 10.3390/v13061055 (PMC8227885; doi:10.3390/v13061055)
Supplement: Supplementary file 1 [file viruses-13-01055-s001.zip]

Archive with 1 entries (1 files):
- viruses-1221580-supplementary.pdf
